# Supplementary material for: The Hausa 12-item short-form health survey (SF-12): Translation, cross-cultural adaptation and validation in mixed urban and rural Nigerian populations with chronic low back pain
Source: PLoS One. 2020 May 7;15(5):e0232223. doi: 10.1371/journal.pone.0232223 (PMC7205304; doi:10.1371/journal.pone.0232223)
Supplement: S1 Data — (XLSX) [file pone.0232223.s002.xlsx]

## Sheet: Sheet1
Gender	Age	Tribe	Habitation	Marital Status	Occupation		Q1	Q2	Q3	Q4	Q5	Q6	Q7	Q8	Q9	Q10	Q11	Q12	PF	RF	BP	GH	SF	RE	VT	MH	PCS	MCS		Q1R	Q2R	Q3R	Q4R	Q5R	Q6R	Q7R	Q8R	Q9R	Q10R	Q11R	Q12R	PF2	RF2	BP2	GH2	SF2	RE2	VT2	MH2
F	20	Hausa	Urban	Single	Paid Work	Tertiary	4	2	2	2	2	2	2	5	5	3	5	5	50	100	100	75	100	100	40	80	48.52	56.78		4	2	2	1	1	2	2	4	5	5	5	5	50	0	75	75	100	100	80	80
F	50	Hausa	Urban	Married	Paid Work	Tertiary	2	2	2	1	1	1	2	4	4	5	5	5	50	0	75	25	100	50	80	70	35.28	54.09		2	2	2	1	1	1	2	4	5	5	5	5	50	0	75	25	100	50	80	60
M	58	Hausa	Urban	Married	Self Employed	Secondary	4	3	3	2	2	1	2	4	4	4	4	4	100	100	75	75	75	50	60	60	56.11	41.29		4	3	3	2	2	1	2	4	4	4	4	4	100	100	75	75	75	50	60	60
F	50	Hausa	Urban	Single	Paid Work	Tertiary	4	2	1	2	2	2	2	4	4	4	5	4	25	100	75	75	75	100	60	70	42.5	55.3		4	2	1	2	2	2	2	4	4	4	5	4	25	100	75	75	75	100	60	70
M	26	Hausa	Urban	Single	Paid Work	Tertiary	2	2	2	1	1	1	1	3	2	5	5	5	50	0	50	25	100	0	80	50	39.44	36.33		2	2	2	1	1	1	1	3	2	5	5	5	50	0	50	25	100	0	80	50
F	22	Hausa	Urban	Single	Unemployed	Tertiary	3	2	2	2	1	1	2	4	5	5	5	1	50	50	75	50	0	50	80	80	45.3	39.66		3	2	2	1	2	1	2	4	5	5	5	1	50	50	75	50	0	50	80	80
F	57	Hausa	Urban	Single	Self Employed	Tertiary	4	2	2	1	1	1	1	3	2	4	2	3	50	0	50	75	50	0	60	20	39.78	38.9		4	2	2	1	1	1	1	3	2	4	2	3	50	0	50	75	50	0	60	20
M	40	Hausa	Urban	Married	Paid Work	Tertiary	4	2	2	2	1	1	2	3	3	3	5	4	50	50	50	75	75	50	40	60	45.26	36.57		4	2	2	1	2	1	2	3	3	3	5	4	50	50	50	75	75	50	40	60
M	28	Hausa	Urban	Married	Paid Work	Tertiary	2	1	1	1	1	1	1	3	4	3	3	1	0	0	50	25	0	0	40	50	28.01	37.48		2	1	1	1	1	1	1	3	4	3	3	1	0	0	50	25	0	0	40	50
M	27	Hausa	Urban	Single	Self Employed	Tertiary	2	1	1	2	1	1	2	3	4	5	1	1	0	50	50	25	0	50	80	30	34.68	35.84		2	1	1	1	2	1	2	3	4	5	1	1	0	50	50	25	0	50	80	30
F	70	Hausa	Urban	Single	Self Employed	Primary	1	1	1	1	1	1	1	3	4	1	5	4	0	0	50	0	75	0	0	70	25.89	33.69		1	1	1	1	1	1	1	3	4	1	5	4	0	0	50	0	75	0	0	70
M	25	Hausa	Urban	Single	Self Employed	Tertiary	2	1	1	1	1	1	1	3	1	1	4	1	0	0	50	25	0	0	0	30	29.28	28.66		2	1	1	1	1	1	1	3	1	1	4	1	0	0	50	25	0	0	0	30
M	58	Hausa	Urban	Married	Self Employed	Secondary	2	1	2	2	1	1	2	3	4	1	1	2	25	50	50	25	24	50	0	30	33.64	43.08		2	1	2	1	2	1	2	3	4	1	1	2	25	50	50	25	24	50	0	30
F	20	Hausa	Urban	Single	Paid Work	Tertiary	2	1	1	1	1	1	1	1	2	2	2	2	0	0	0	25	25	0	20	20	24.86	27.41		2	1	1	1	1	1	1	1	2	2	2	2	0	0	0	25	25	0	20	20
F	50	Hausa	Urban	Married	Paid Work	Tertiary	2	1	1	2	1	1	2	3	1	1	4	4	0	50	50	25	75	50	0	30	31.86	39.36		2	1	1	1	2	1	2	3	1	1	4	4	0	50	50	25	75	50	0	30
M	33	Hausa	Rural	Married	Paid Work	Tertiary	3	1	3	2	1	1	2	1	1	2	2	1	50	50	0	50	0	50	20	10	38.01	28.66		3	1	3	1	2	1	2	1	1	2	2	1	50	50	0	50	0	50	20	10
F	60	Hausa	Rural	Married	Paid Work	Primary	2	1	3	2	1	1	2	3	4	3	5	3	50	50	50	25	50	50	40	70	35.68	45.63		2	1	3	1	2	1	2	3	4	3	5	3	50	50	50	25	50	50	40	70
M	25	Hausa	Rural	Single	Self Employed	Secondary	2	2	2	1	1	1	1	3	4	4	5	4	50	0	50	25	75	0	60	70	34.29	45.11		2	2	2	1	1	1	1	3	4	4	5	4	50	0	50	25	75	0	60	70
M	55	Hausa	Rural	Married	Self Employed	Tertiary	3	2	2	1	1	1	1	2	2	3	4	4	50	0	25	50	75	0	40	40	36.88	37.48		3	2	2	1	1	1	1	2	2	3	4	4	50	0	25	50	75	0	40	40
M	60	Hausa	Urban	Married	Self Employed	Secondary	4	2	2	1	1	1	1	3	1	3	6	3	50	0	50	75	50	0	40	50	39.46	39.65		4	2	2	1	1	1	1	3	1	3	6	3	50	0	50	75	50	0	40	50
M	50	Hausa	Urban	Married	Self Employed	Secondary	3	2	2	1	1	1	1	4	1	4	3	2	50	0	75	50	25	0	60	20	42.03	25.73		3	2	2	1	1	1	1	4	1	4	3	2	50	0	75	50	25	0	60	20
M	50	Hausa/	Rural	Married	Unemployed	None	4	2	2	1	1	1	1	4	3	2	2	4	50	0	75	75	75	0	20	30	41.36	39.18		4	2	2	1	1	1	1	4	3	2	2	4	50	0	75	75	75	0	20	30
M	55	Hausa	Rural	Married	Self Employed	None	2	2	2	1	1	1	1	2	4	3	2	3	50	0	25	25	50	0	40	40	34.65	32.43		2	2	2	1	1	1	1	2	4	3	2	3	50	0	25	25	50	0	40	40
M	45	Hausa	Rural	Married	Self Employed	Secondary	2	2	2	1	1	1	1	2	2	1	4	4	50	0	25	25	75	0	0	40	33.51	34.55		2	2	2	1	1	1	1	2	2	1	4	4	50	0	25	25	75	0	0	40
M	40	Hausa	Rural	Married	Self Employed	None	2	2	2	1	1	1	1	2	2	2	2	2	50	0	25	25	25	0	20	20	35.02	24.38		2	2	2	1	1	1	1	2	2	2	2	2	50	0	25	25	25	0	20	20
M	50	Hausa	Rural	Married	Self Employed	None	2	2	2	1	1	1	1	2	4	3	4	4	50	0	25	25	75	0	40	60	32.81	41.11		2	2	2	1	1	1	1	2	4	3	4	4	50	0	25	25	75	0	40	60
M	55	Hausa	Rural	Married	Self Employed	None	3	2	2	1	1	1	1	2	4	3	2	4	50	0	25	50	75	0	40	40	34.48	43.93		3	2	2	1	1	1	1	2	4	3	2	4	50	0	25	50	75	0	40	40
M	55	Hausa	Rural	Married	Self Employed	None	4	2	2	1	1	1	1	3	3	3	2	3	50	0	50	75	50	0	40	30	39.06	41.36		4	2	2	1	1	1	1	3	3	3	2	3	50	0	50	75	50	0	40	30
M	45	Hausa	Rural	Married	Self Employed	None	4	2	2	1	1	1	1	4	5	5	4	4	50	0	75	75	75	0	80	70	42.13	44.88		4	2	2	1	1	1	1	4	5	5	4	4	50	0	75	75	75	0	80	70
M	45	Hausa	Rural	Married	Self Employed	None	4	2	2	1	1	1	1	4	4	4	4	4	50	0	75	75	75	0	60	60	42.11	42		4	2	2	1	1	1	1	4	4	4	4	4	50	0	75	75	75	0	60	60
M	40	Hausa	Rural	Married	Self Employed	None	4	2	2	1	1	1	1	4	5	5	5	4	50	0	75	75	75	0	80	80	41.26	47.51		4	2	2	1	1	1	1	4	5	5	5	4	50	0	75	75	75	0	80	80
M	48	Hausa	Rural	Married	Self Employed	Primary	2	1	1	1	1	1	1	3	4	3	4	4	0	0	50	25	75	0	40	20	28.4	41.94		2	1	1	1	1	1	1	3	4	3	4	4	0	0	50	25	75	0	40	20
M	40	Hausa	Rural	Married	Self Employed	Primary	2	2	2	1	1	1	1	3	4	3	3	4	50	0	50	25	75	0	40	50	36.75	35.11		2	2	2	1	1	1	1	3	4	3	3	4	50	0	50	25	75	0	40	50
M	55	Hausa	Rural	Married	Self Employed	None	1	1	1	1	1	1	1	2	3	4	3	4	0	0	25	0	75	0	60	40	25.25	38.81		1	1	1	1	1	1	1	2	3	4	3	4	0	0	25	0	75	0	60	40
M	68	Hausa	Rural	Widow	Self Employed	None	2	2	1	1	1	1	1	1	3	2	4	3	25	0	0	25	50	0	20	50	26.73	35.78		2	2	1	1	1	1	1	1	3	2	4	3	25	0	0	25	50	0	20	50
F	70	Hausa	Rural	Widow	Self Employed	None	1	2	2	1	1	1	1	3	2	4	2	2	50	0	50	0	25	0	60	20	31.96	34.62		1	2	2	1	1	1	1	3	2	4	2	2	50	0	50	0	25	0	60	20
F	55	Hausa	Rural	Married	Self Employed	None	2	2	2	1	1	1	1	2	3	3	2	1	50	0	25	25	0	0	40	30	34.43	32.23		2	2	2	1	1	1	1	2	3	3	2	1	50	0	25	25	0	0	40	30
M	45	Hausa	Rural	Married	Self Employed	None	2	1	2	1	1	1	1	3	3	4	1	1	25	0	50	25	0	0	20	20	33.4	27.88		2	1	2	1	1	1	1	3	3	4	1	1	25	0	50	25	0	0	20	20
M	55	Hausa	Rural	Married	Self Employed	None	3	3	2	2	1	1	2	3	3	3	4	3	50	50	50	50	50	50	40	50	43.78	35.26		3	3	2	1	2	1	2	3	3	3	4	3	50	50	50	50	50	50	40	50
F	55	Hausa	Urban	Married	Paid Work	Tertiary	3	3	2	2	1	1	1	3	2	3	4	3	50	50	50	50	50	50	40	40	47.44	31.18		3	3	2	1	2	1	1	3	2	3	4	3	50	50	50	50	50	50	40	40
F	50	Hausa	Urban	Married	Self Employed	Secondary	4	3	2	2	2	2	2	4	5	5	5	4	75	100	75	75	75	100	80	80	28.6	38.72		4	3	2	2	2	2	2	4	5	5	5	4	75	100	75	75	75	100	80	80
M	65	Hausa	Rural	Married	Self Employed	Primary	2	2	1	1	1	1	1	1	1	2	3	2	25	0	0	25	25	0	20	20	28.13	25.77		2	2	1	1	1	1	1	1	1	2	3	2	25	0	0	25	25	0	20	20
M	50	Hausa	Rural	Married	Self Employed	None	3	2	2	1	2	1	2	3	2	3	4	3	50	50	50	50	50	50	40	40	41.67	38.78		3	2	2	1	2	1	2	3	2	3	4	3	50	50	50	50	50	50	40	40
M	45	Hausa	Rural	Married	Self Employed	None	2	3	2	1	1	1	1	1	2	3	4	1	75	0	0	25	0	0	40	40	42.44	23.29		2	3	2	1	1	1	1	1	2	3	4	1	75	0	0	25	0	0	40	40
F	65	Hausa	Urban	Married	Self Employed	Primary	1	2	3	1	1	1	1	1	3	2	3	2	75	0	0	0	25	0	20	40	30.47	25.42		1	2	3	1	1	1	1	1	3	2	3	2	75	0	0	0	25	0	20	40
F	40	Hausa	Urban	Married	Self Employed	Primary	2	2	2	1	1	1	1	1	2	3	4	2	50	0	0	25	25	0	40	40	30.41	31.88		2	2	2	1	1	1	1	1	2	3	4	2	50	0	0	25	25	0	40	40
F	45	Hausa	Urban	Married	Paid Work	Tertiary	3	2	1	1	1	1	1	1	4	2	3	1	25	0	0	50	0	0	20	50	29.17	34.04		3	2	1	1	1	1	1	1	4	2	3	1	25	0	0	50	0	0	20	50
M	70	Hausa	Rural	Married	Self Employed	None	2	1	2	1	1	1	1	3	4	2	2	1	25	0	50	25	0	0	20	40	30.19	38.57		2	1	2	1	1	1	1	3	4	2	2	1	25	0	50	25	0	0	20	40
M	60	Hausa	Rural	Married	Self Employed	None	3	2	2	1	2	1	2	3	4	3	4	5	50	50	50	50	100	50	40	60	37.77	48		3	2	2	1	2	1	2	3	4	3	4	5	50	50	50	50	100	50	40	60
M	55	Hausa	Rural	Married	Self Employed	None	4	2	2	1	2	1	2	4	4	3	4	4	50	50	75	75	75	50	40	60	41.63	40.35		4	2	2	1	2	1	2	4	4	3	4	4	50	50	75	75	75	50	40	60
M	52	Hausa	Rural	Married	Self Employed	None	1	2	1	1	1	1	1	3	2	2	1	3	25	0	50	0	50	0	20	10	32.54	21.07		4	2	2	1	2	1	2	4	4	3	4	4	50	50	75	75	75	50	40	60
F	40	Hausa	Urban	Married	Self Employed	Secondary	1	1	1	1	1	1	1	1	1	1	2	2	0	0	0	0	25	0	0	10	22.19	22.47		1	2	1	1	1	1	1	3	2	2	1	3	25	0	50	0	50	0	20	10
F	70	Hausa	Urban	Widow	Self Employed	None	3	2	2	1	2	1	2	3	2	3	1	2	50	50	50	50	25	50	40	10	44.24	24.55		1	1	1	1	1	1	1	1	1	1	2	2	0	0	0	0	25	0	0	10
M	51	Hausa	Rural	Married	Paid Work	Tertiary	3	2	2	1	2	1	2	3	3	3	3	3	50	50	50	50	50	50	40	40	42.2	36.85		3	2	2	1	2	1	2	3	2	3	1	2	50	50	50	50	25	50	40	10
M	45	Hausa	Rural	Married	Self Employed	None	1	2	1	1	1	1	1	2	2	2	1	1	25	0	25	0	0	0	20	10	27.65	36.6		3	2	2	1	2	1	2	3	3	3	3	3	50	50	50	50	50	50	40	40
M	53	Hausa	Rural	Married	Self Employed	None	2	1	2	1	1	1	1	2	3	2	2	2	25	0	25	25	25	0	20	30	30.71	28.06		1	2	1	1	1	1	1	2	2	2	1	1	25	0	25	0	0	0	20	10
M	60	Hausa	Rural	Married	Self Employed	None	4	2	1	1	1	1	1	1	1	1	2	2	25	0	0	75	25	0	0	10	30.02	30.88		2	1	2	1	1	1	1	2	3	2	2	2	25	0	25	25	25	0	20	30
F	55	Hausa	Rural	Married	Self Employed	None	2	1	1	1	1	1	1	1	2	2	3	2	0	0	0	25	25	0	20	30	23.79	30.09		4	2	1	1	1	1	1	1	1	1	2	2	25	0	0	75	25	0	0	10
F	50	Hausa	Rural	Married	Self Employed	None	3	1	2	1	1	1	1	2	2	1	2	1	25	0	25	50	0	0	0	20	33.97	27.47		2	1	1	1	1	1	1	1	2	2	3	2	0	0	0	25	25	0	20	30
F	50	Hausa	Rural	Married	Self Employed	None	2	2	1	1	1	1	1	2	2	2	2	2	25	0	25	25	25	0	20	20	38.4	28.09		3	1	2	1	1	1	1	2	2	1	2	1	25	0	25	50	0	0	0	20
F	40	Hausa	Rural	Married	Self Employed	None	2	2	1	1	1	1	1	2	2	2	2	2	25	0	25	25	25	0	20	20	31.51	25.63		2	2	1	1	1	1	1	2	2	2	2	2	25	0	25	25	25	0	20	20
M	40	Hausa	Rural	Married	Self Employed	None	2	1	2	1	1	1	1	2	3	4	3	3	25	0	25	25	50	0	60	40	31.28	36.37		2	2	1	1	1	1	1	2	2	2	2	2	25	0	25	25	25	0	20	20
M	60	Hausa	Rural	Married	Self Employed	None	1	2	1	1	1	1	1	3	2	2	1	1	25	0	50	0	0	0	20	10	27.65	36.6		2	1	2	1	1	1	1	2	3	4	3	3	25	0	25	25	50	0	60	40
F	22	Hausa	Urban	Single	Self Employed	Secondary	2	1	2	1	1	1	1	2	3	1	2	3	25	0	25	25	50	0	0	30	28.05	38.37		1	2	1	1	1	1	1	3	2	2	1	1	25	0	50	0	0	0	20	10
F	60	Hausa	Urban	Married	Self Employed	None	4	2	1	1	1	1	1	1	1	1	2	2	25	0	0	75	25	0	0	10	30.02	30.88		2	1	2	1	1	1	1	2	3	1	2	3	25	0	25	25	50	0	0	30
M	45	Hausa	Rural	Married	Self Employed	None	2	1	1	1	1	1	1	1	2	2	3	3	0	0	0	25	50	0	20	30	24.55	32.72		4	2	1	1	1	1	1	1	1	1	2	2	25	0	0	75	25	0	0	10
F	40	Hausa	Urban	Married	Paid Work	Tertiary	3	1	2	1	1	1	1	2	2	1	2	1	25	0	25	50	0	0	0	20	33.97	27.47		2	1	1	1	1	1	1	1	2	2	3	3	0	0	0	25	50	0	20	30
F	42	Hausa	Urban	Married	Self Employed	Secondary	4	2	1	1	1	1	1	1	3	2	1	3	25	0	0	75	50	0	20	30	38.4	28.09		3	1	2	1	1	1	1	2	2	1	2	1	25	0	25	50	0	0	0	20
M	30	Hausa	Rural	Married	Self Employed	Primary	3	2	1	1	1	1	1	3	1	1	2	4	25	0	50	50	25	0	0	0	37.26	16.79		4	2	1	1	1	1	1	1	3	2	1	3	25	0	0	75	50	0	20	30
F	36	Hausa	Rural	Married	Paid Work	Tertiary	2	2	2	1	1	1	1	2	3	2	2	2	50	0	25	25	50	0	20	20	36.45	23.25		3	2	1	1	1	1	1	3	1	1	2	4	25	0	50	50	25	0	0	0
M	30	Hausa	Rural	Married	Self Employed	Primary	2	1	2	1	1	1	1	1	3	2	1	2	25	0	0	25	25	0	20	30	24.83	36.6		2	2	2	1	1	1	1	2	3	2	2	2	50	0	25	25	50	0	20	20
M	55	Hausa	Rural	Married	Self Employed	None	2	1	1	1	1	1	1	1	2	3	3	2	0	0	0	25	75	0	40	20	25.25	36.81		2	1	2	1	1	1	1	1	3	2	1	2	25	0	0	25	25	0	20	30
M	39	Hausa	Rural	Married	Self Employed	Primary	1	1	2	1	1	1	1	2	3	1	2	2	25	0	25	0	25	0	0	40	24.59	34.54		2	1	1	1	1	1	1	1	2	3	3	2	0	0	0	25	75	0	40	20
F	70	Hausa	Rural	Married	House Wife	None	2	2	2	1	1	1	1	2	3	4	2	3	50	0	25	25	25	0	60	20	33.47	31.79		1	1	2	1	1	1	1	2	3	1	2	2	25	0	25	0	25	0	0	40
F	22	Hausa	Urban	Single	Student	Secondary	3	2	1	1	1	1	1	3	2	1	1	2	25	0	50	50	25	0	0	30	32.5	33.25		2	2	2	1	1	1	1	2	3	4	2	3	50	0	25	25	25	0	60	20
F	22	Hausa	Urban	Married	Student	Secondary	1	2	1	1	1	1	1	2	3	4	2	3	25	0	25	0	50	0	60	20	29.34	29.92		3	2	1	1	1	1	1	3	2	1	1	2	25	0	50	50	25	0	0	30
M	65	Hausa/	Rural	Married	Self Employed	None	1	1	1	1	1	1	1	1	3	2	2	2	0	0	0	0	25	0	20	20	26.92	36.9		1	2	1	1	1	1	1	2	3	4	2	3	25	0	25	0	50	0	60	20
M	45	Hausa	Rural	Married	Self Employed	Primary	3	2	1	1	1	1	1	3	2	1	2	3	25	0	50	50	50	0	0	20	36.27	27.05		1	1	1	1	1	1	1	1	3	2	2	2	0	0	0	0	25	0	20	20
M	40	Hausa	Rural	Married	Self Employed	None	2	1	2	1	1	1	1	2	3	2	1	3	25	0	25	25	50	0	20	20	32.67	25.31		3	2	1	1	1	1	1	3	2	1	2	3	25	0	50	50	50	0	0	20
F	26	Hausa	Rural	Married	Self Employed	Secondary	4	2	1	1	1	1	1	3	2	1	2	3	25	0	50	75	50	0	0	10	37.97	26.96		2	1	2	1	1	1	1	2	3	2	1	3	25	0	25	25	50	0	20	20
M	55	Hausa	Rural	Married	Self Employed	None	3	2	1	1	1	1	1	2	1	2	2	2	25	0	25	50	25	0	20	40	34.62	23.57		3	2	1	1	1	1	1	3	2	1	2	3	25	0	50	50	50	0	0	20
M	65	Hausa	Rural	Married	Self Employed	None	1	2	1	1	1	1	1	3	2	1	2	3	25	0	50	0	50	0	0	20	30.92	25.31		2	1	2	1	1	1	1	2	3	2	1	3	25	0	25	25	50	0	20	20
M	48	Hausa	Urban	Married	Self Employed	None	4	3	2	1	1	1	1	2	3	4	3	1	75	0	25	75	0	0	60	40	42.6	32.12		4	2	1	1	1	1	1	3	2	1	2	3	25	0	50	75	50	0	0	10
M	26	Hausa	Urban	Single	Paid Work	Tertiary	3	2	1	1	1	1	1	1	2	1	1	2	25	0	0	50	25	0	0	10	31.95	19.04		3	2	1	1	1	1	1	2	1	2	2	2	25	0	25	50	25	0	20	40
M	26	Hausa	Urban	Single	Paid Work	Tertiary	3	2	2	1	1	1	1	3	2	3	2	3	50	0	50	50	50	0	40	20	40.6	28.53		1	2	1	1	1	1	1	3	2	1	2	3	25	0	50	0	50	0	0	20
M	40	Hausa	Urban	Married	Paid Work	Tertiary	2	2	1	1	1	1	1	3	4	2	3	2	25	0	50	25	25	0	20	50	30.78	31.87		4	3	2	1	1	1	1	2	3	4	3	1	75	0	25	75	0	0	60	40
F	21	Hausa	Urban	Single	Student	Secondary	1	1	2	1	1	1	1	1	3	2	4	2	25	0	0	0	25	0	20	50	22.89	32.42		3	2	1	1	1	1	1	1	2	1	1	2	25	0	0	50	25	0	0	10
F	26	Hausa	Urban	Married	Paid Work	Tertiary	2	2	2	1	1	1	1	3	2	4	3	5	50	0	50	25	100	0	60	30	37.76	35.14		3	2	2	1	1	1	1	3	2	3	2	3	50	0	50	50	50	0	40	20
F	24	Hausa	Urban	Married	Paid Work	Tertiary	3	1	1	1	1	1	1	2	3	3	4	3	0	0	25	50	50	0	40	50	28.78	39.92		2	2	1	1	1	1	1	3	4	2	3	2	25	0	50	25	25	0	20	50
M	22	Hausa	Urban	Single	Student	Secondary	2	2	2	1	1	1	1	2	3	2	4	3	50	0	25	25	50	0	20	50	33.12	34.81		1	1	2	1	1	1	1	1	3	2	4	3	25	0	0	0	50	0	20	50
M	30	Hausa	Urban	Married	Paid Work	Tertiary	1	2	1	1	1	1	1	3	2	3	2	2	25	0	50	0	25	0	40	20	26.04	31.89		2	2	2	1	1	1	1	3	2	4	3	5	50	0	50	25	100	0	60	30
M	50	Hausa	Urban	Married	Paid Work	Tertiary	2	1	2	1	1	1	1	2	3	2	2	4	25	0	25	25	75	0	20	30	28.76	42		3	1	1	1	1	1	1	2	3	3	4	4	0	0	25	50	75	0	40	50
F	60	Hausa	Rural	Married	Self Employed	Tertiary	2	2	1	1	1	1	1	3	2	1	3	3	25	0	50	25	50	0	0	30	32.65	29.53		2	2	2	1	1	1	1	2	3	2	4	3	50	0	25	25	50	0	20	50
F	60	Hausa	Urban	Married	Self Employed	Primary	3	2	2	1	1	1	2	3	2	2	3	4	50	0	50	50	75	50	20	30	37.1	37.81		1	2	1	1	1	1	1	3	2	3	2	2	25	0	50	0	25	0	40	20
F	35	Hausa	Rural	Married	House Wife	None	2	1	2	1	1	1	2	3	2	1	1	2	25	0	50	25	25	50	0	10	29.7	25.63		2	1	2	1	1	1	1	2	3	2	2	4	25	0	25	25	75	0	20	30
M	46	Hausa	Urban	Married	Paid Work	Tertiary	2	2	2	1	1	1	2	3	5	5	5	4	50	0	50	25	75	50	80	80	34.69	53.1		2	2	1	1	1	1	1	3	2	1	3	3	25	0	50	25	50	0	0	30
F	28	Hausa	Rural	Single	Student	Secondary	2	2	1	1	1	2	2	3	3	3	3	4	25	0	50	25	75	100	40	40	27.88	48.89		2	2	2	1	1	1	1	2	3	4	2	3	50	0	25	25	25	0	60	20
M	26	Hausa	Rural	Single	Paid Work	Secondary	4	2	2	1	1	2	2	4	5	5	5	5	50	0	75	75	100	100	80	80	35.78	63.18		3	2	1	1	1	1	1	3	2	1	1	2	25	0	50	50	25	0	0	30
M	37	Hausa	Rural	Married	Paid Work	Secondary	2	2	2	2	2	2	2	3	5	3	5	5	50	100	75	50	100	100	40	80	33.05	48.75		4	2	2	2	2	2	2	5	5	3	5	5	50	100	100	75	100	100	40	80
M	30	Hausa	Urban	Married	Self Employed	Tertiary	4	3	3	2	2	2	2	5	5	5	5	5	100	100	100	75	100	100	80	80	41.34	60.93		2	2	2	1	2	2	2	4	5	5	5	4	50	50	75	25	75	100	80	80
F	25	Hausa	Urban	Single	Paid Work	Tertiary	3	2	2	1	2	1	2	4	4	5	5	5	50	50	75	50	100	50	80	70	42.75	51.64
M	40	Hausa	Rural	Married	Self Employed	Secondary	4	2	2	2	1	1	2	4	4	4	4	4	50	50	75	75	75	50	60	60	35.61	49.42
F	50	Hausa/	Urban	Married	House Wife	Tertiary	4	3	3	2	2	2	2	4	4	5	5	4	100	100	75	75	75	100	80	70	38.25	55.19
F	35	Hausa	Rural	Widow	Self Employed	None	2	2	2	1	2	1	2	3	2	5	5	5	50	50	50	25	100	50	80	50	33.7	52.81
M	49	Hausa	Rural	Married	Paid Work	Tertiary	3	2	2	2	2	1	2	4	5	5	5	5	50	100	75	50	100	50	80	80	47.25	53.33
M	42	Hausa	Rural	Married	Self Employed	Secondary	4	2	2	2	2	1	2	4	2	4	2	3	50	100	75	75	50	50	60	20	47.24	41.86
M	55	Hausa	Rural	Married	Self Employed	Primary	3	2	2	1	2	1	2	3	3	3	5	4	50	50	50	50	75	50	40	60	42.26	45.39
F	50	Hausa	Urban	Married	Self Employed	Secondary	2	1	1	1	1	1	2	2	4	3	3	3	0	0	25	25	50	50	40	50	24.73	52.19
M	60	Hausa	Rural	Married	Self Employed	Primary	4	2	2	2	2	2	2	5	5	3	5	5	50	100	100	75	100	100	40	80	48.52	56.78
F	45	Hausa	Urban	Married	Self Employed	Secondary	2	2	2	1	1	1	2	4	4	5	5	5	50	0	75	25	100	50	80	70	35.06	45.94
F	60	Hausa	Urban	Widow	Self Employed	Primary	4	2	2	1	2	1	2	4	4	4	4	4	50	50	75	75	75	50	60	60	46.36	42.52
M	70	Hausa	Rural	Married	Unemployed	None	4	2	1	2	2	2	2	4	4	4	5	4	25	100	75	75	75	100	60	70	42.5	55.3
M	30	Hausa	Rural	Married	Paid Work	Tertiary	4	2	2	1	2	1	2	3	3	3	5	4	50	50	50	75	75	50	40	60	45.26	36.57
M	48	Hausa/	Urban	Married	Paid Work	Tertiary	2	1	1	1	1	1	2	3	4	3	3	4	0	0	50	25	75	50	40	50	26.14	46.34
M	40	Hausa	Urban	Married	Paid Work	Tertiary	2	2	2	1	2	1	2	4	4	5	4	4	50	50	75	25	75	50	60	30	41.78	46.65
M	32	Hausa	Urban	Married	Self Employed	Secondary	2	2	2	1	1	2	2	3	3	3	4	4	50	50	50	25	75	100	20	60	30.27	51.15
F	55	Hausa	Rural	Married	House Wife	None	2	2	2	2	1	1	1	2	5	5	5	4	50	50	25	25	75	0	80	80	32.58	59.12
M	50	Hausa	Rural	Married	Unemployed	None	2	2	2	1	2	1	1	3	5	3	5	4	50	50	50	25	75	0	40	80	38.63	43.95
F	18	Hausa	Rural	Single	Student	Secondary	3	2	2	1	2	2	2	3	4	4	5	4	50	50	50	50	75	100	60	70	39.62	55.58
M	57	Hausa	Rural	Married	Self Employed	None	2	2	1	1	2	1	2	3	1	4	5	3	25	50	50	25	50	100	60	40	29.39	40.24
M	60	Hausa	Rural	Married	Self Employed	Primary	2	2	1	1	1	1	1	2	4	4	2	2	25	0	25	25	25	0	60	40	27.08	34.76
M	70	Hausa	Rural	Married	Self Employed	None	2	2	1	1	1	1	2	3	2	4	5	4	25	0	50	25	75	50	60	50	25.74	48.65
F	50	Hausa	Urban	Married	Paid Work	Tertiary	2	1	2	1	1	1	2	3	5	5	4	3	25	0	50	25	25	50	80	70	27.92	53.26
F	48	Hausa	Urban	Married	Paid Work	Tertiary	2	2	2	1	2	1	1	3	5	3	3	3	50	50	50	25	50	0	40	60	34.75	36.98
F	40	Hausa	Urban	Married	Paid Work	Tertiary	2	1	1	1	1	1	1	3	3	3	3	2	50	0	50	25	25	0	40	40	28.41	33.31
F	32	Hausa	Urban	Married	Paid Work	Tertiary	2	1	1	1	1	1	1	3	3	3	5	3	0	0	50	25	50	0	40	60	27.24	42.07
M	45	Hausa	Urban	Married	Paid Work	Tertiary	2	2	2	1	2	1	2	3	3	3	5	4	50	50	50	25	75	50	40	60	34.82	41.25
F	38	Hausa	Urban	Married	Paid Work	Tertiary	3	2	1	1	2	1	2	1	5	5	5	4	25	50	0	50	75	50	80	80	34.44	47.85
F	40	Hausa	Urban	Married	Paid Work	Tertiary	3	2	2	1	2	1	1	3	4	4	4	4	50	50	50	50	75	50	60	70	42.25	46.2
F	48	Hausa	Urban	Married	Paid Work	Tertiary	2	1	1	1	1	2	1	1	4	3	2	3	0	0	0	25	25	50	40	40	21.45	42.29
M	50	Hausa	Rural	Married	House Wife	Primary	2	2	2	1	2	1	1	3	2	4	3	4	50	50	50	25	75	0	60	30	36.45	30.77
F	42	Hausa	Rural	Married	Self Employed	None	2	1	1	1	1	1	1	2	4	4	5	4	0	0	25	25	75	0	60	70	29.17	34.09
M	56	Hausa	Rural	Married	Self Employed	None	2	2	2	1	2	1	1	3	4	4	5	2	50	50	25	25	25	0	60	70	39.8	43.44
M	38	Hausa	Rural	Married	Self Employed	None	3	2	2	1	2	2	2	4	4	3	4	4	50	50	75	50	75	100	40	60	34.56	52.98
F	27	Hausa	Rural	Married	Self Employed	Secondary	2	2	3	2	2	2	2	4	3	5	2	4	75	100	75	25	75	100	80	30	39.04	45.32
M	46	Hausa	Rural	Married	Self Employed	Primary	2	2	2	1	2	1	2	3	4	5	4	3	50	50	50	25	25	50	80	60	30.25	45.62
M	50	Hausa	Rural	Married	Self Employed	Primary	2	2	2	1	2	1	2	3	4	5	2	4	50	50	50	25	75	50	80	50	30.45	47.94
M	21	Hausa	Rural	Single	Student	Secondary	2	2	1	1	2	1	2	1	4	4	4	4	25	50	50	25	75	50	60	60	20.31	44.25
M	51	Hausa	Rural	Married	Paid Work	Tertiary	2	1	2	1	2	1	2	3	4	4	5	3	25	50	50	25	50	50	80	70	28.18	49.3
F	39	Hausa	Urban	Married	Paid Work	Tertiary	2	1	1	1	1	1	2	2	1	3	4	4	25	0	25	25	75	50	40	30	25.3	44.03
M	70	Hausa	Rural	Married	Retired	Tertiary	2	2	1	1	1	1	1	3	1	3	4	4	50	0	50	25	75	0	40	30	33.63	37.72
M	58	Hausa	Urban	Married	Paid Work	Tertiary	3	2	2	2	1	1	1	4	1	3	1	4	50	50	75	50	75	0	40	0	32.33	55.21
F	26	Hausa	Urban	Single	Student	Secondary	4	2	2	1	1	1	2	3	4	5	4	4	50	50	50	75	75	50	80	30	34.04	55.12
F	40	Hausa	Urban	Married	Paid Work	Tertiary	4	1	2	1	2	1	2	4	4	5	1	5	50	100	75	75	100	50	80	60	37.08	33.36
F	19	Hausa	Urban	Single	Student	Secondary	3	1	2	2	1	2	2	3	5	5	2	3	25	50	50	50	50	100	80	50	32.28	40.2
M	29	Hausa	Urban	Single	Self Employed	Secondary	3	1	1	1	2	2	2	2	2	3	5	4	25	50	25	50	75	100	40	50	30.65	52.64
M	56	Hausa	Rural	Married	Self Employed	Secondary	3	1	1	1	2	2	2	3	3	3	5	4	25	50	50	50	75	100	40	60	31.99	53.98
M	65	Hausa	Rural	Married	Self Employed	Primary	2	1	1	1	2	1	1	3	4	3	5	4	25	50	50	25	75	100	40	70	33.81	43.47
F	64	Hausa	Rural	Married	House Wife	Primary	2	1	1	1	2	2	1	2	5	3	5	4	25	50	25	25	75	50	40	80	36.98	48.82
M	70	Hausa	Urban	Married	Retired	Secondary	3	2	2	1	2	1	1	3	5	4	5	4	50	50	50	50	75	50	60	80	32.14	47.07
F	32	Hausa	Urban	Married	Paid Work	Tertiary	2	1	1	1	1	1	1	2	3	3	4	4	0	0	25	25	75	0	40	50	29.07	42.41
M	46	Hausa	Urban	Married	Self Employed	Secondary	2	2	2	1	1	1	1	2	3	2	4	3	50	0	25	25	50	0	20	50	33.12	34.81
F	19	Hausa	Urban	Single	Student	Secondary	1	1	1	1	1	1	1	1	2	2	2	2	0	0	0	0	25	0	20	20	22.05	25.08
F	22	Hausa	Urban	Single	Student	Secondary	2	1	2	1	1	1	1	2	3	2	2	2	25	0	25	25	25	0	20	30	30.71	28.06
M	30	Hausa	Urban	Single	Paid Work	Tertiary	2	2	1	1	1	1	1	2	2	1	3	2	25	0	25	25	25	0	0	30	33.52	25.92
F	42	Hausa	Rural	Married	House Wife	None	3	2	2	1	1	1	1	3	2	2	3	3	50	0	50	50	50	0	20	30	39.13	29.62
M	28	Hausa	Urban	Single	Student	Secondary	2	1	2	1	1	1	1	2	2	1	1	2	25	0	25	25	25	0	0	10	32.02	19.93
M	55	Hausa	Rural	Married	Self Employed	Primary	3	1	2	1	1	1	1	2	2	1	2	4	25	0	25	50	50	0	0	20	34.41	30.63
M	40	Hausa	Rural	Married	Self Employed	None	4	2	1	1	1	1	1	2	3	2	1	4	25	0	25	75	75	0	20	30	37.48	27.1
F	28	Hausa/	Rural	Married	House Wife	None	2	1	2	1	1	1	1	3	4	2	2	2	25	0	50	25	25	0	20	40	28.58	38.82
F	20	Hausa/	Rural	Married	House Wife	None	3	1	3	1	1	1	1	3	4	2	4	3	50	0	50	50	50	0	20	60	35.49	37.59
M	70	Hausa	Urban	Married	Retired	Tertiary	2	2	2	1	1	1	2	4	4	3	4	4	50	0	75	25	75	0	40	60	34.66	44.35
M	32	Hausa	Urban	Married	Paid Work	Tertiary	1	2	1	1	1	1	1	3	2	2	1	3	0	0	50	0	50	0	20	10	32.54	21.07
M	26	Hausa	Urban	Single	Student	Secondary	2	1	1	1	1	1	1	2	1	1	2	3	25	0	25	25	25	0	0	10	28.64	26.92
M	25	Hausa	Urban	Single	Student	Secondary	3	2	2	1	2	1	2	3	2	4	1	2	50	50	50	50	25	50	60	10	44.71	26.2
M	35	Hausa	Urban	Married	Self Employed	Secondary	1	1	1	1	1	1	1	1	1	1	1	1	0	0	0	0	0	0	0	0	23.99	19.06
M	38	Hausa	Urban	Married	Paid Work	Tertiary	1	1	1	1	1	2	2	1	4	4	4	1	0	0	0	0	0	0	60	60	14.5	53.16
M	70	Hausa	Rural	Married	Self Employed	None	3	2	2	1	2	2	2	3	5	5	5	5	50	50	50	50	100	100	80	80	36.89	62.19
M	49	Hausa	Urban	Married	Self Employed	Tertiary	1	1	1	1	1	1	1	1	4	2	5	1	0	0	0	0	0	0	20	70	18.12	40.48
F	38	Hausa/	Rural	Married	House Wife	Tertiary	2	1	1	1	1	1	1	3	1	1	4	1	0	0	50	25	0	0	0	30	28.22	32.17
F	23	Hausa	Rural	Single	Student	Tertiary	2	1	2	1	2	1	2	2	4	2	1	2	25	50	25	25	25	50	20	30	34.1	28.92
M	70	Hausa	Rural	Married	Unemployed	Primary	2	1	1	1	1	1	1	1	2	1	2	2	0	0	0	25	25	0	0	20	24.44	26.68
F	50	Hausa	Rural	Married	Self Employed	None	2	1	1	1	2	1	2	3	1	3	4	3	50	50	50	25	50	50	40	30	32.4	39.5
F	47	Hausa	Rural	Married	Self Employed	None	2	1	1	1	1	1	1	1	1	1	2	1	0	0	0	25	0	0	0	10	25.65	25.98
M	69	Hausa	Rural	Seperate	Self Employed	None	2	1	1	1	2	1	2	3	4	3	5	5	0	50	50	25	100	50	40	70	29.61	53.95
F	53	Hausa	Rural	Married	Self Employed	None	2	2	2	1	1	1	1	3	4	4	5	4	50	0	50	25	75	0	60	70	34.29	45.11
M	70	Hausa	Rural	Widow	Self Employed	None	3	2	2	1	1	1	2	2	2	3	4	4	50	0	25	50	75	50	40	40	32.02	42.92
M	47	Hausa	Rural	Married	Self Employed	Secondary	4	2	2	1	1	1	2	3	5	3	5	3	50	50	50	75	50	50	40	80	28.62	49.09
M	45	Hausa	Rural	Married	Self Employed	Primary	3	2	2	1	2	1	1	4	1	4	3	2	50	50	75	50	25	0	60	20	48.03	25.7
F	50	Hausa	Rural	Single	Self Employed	Primary	4	2	2	1	1	1	1	4	3	2	2	4	50	0	75	75	75	0	20	30	44.37	30.36
M	65	Hausa	Rural	Married	Self Employed	None	2	2	2	1	1	1	2	2	4	3	2	3	50	0	25	25	50	50	40	40	32.33	38.13
M	55	Hausa	Rural	Married	Paid Work	Tertiary	2	2	2	1	1	1	1	2	2	1	4	3	50	0	25	25	50	0	0	40	33.22	32.06
M	68	Hausa	Rural	Married	Self Employed	Tertiary	2	2	2	1	1	1	1	2	2	1	2	2	50	0	25	25	25	0	0	20	34.6	23.24
M	65	Hausa	Rural	Married	Retired	Primary	2	2	2	1	1	1	2	2	4	3	4	4	50	0	25	25	75	50	40	60	27.61	46.53
F	47	Hausa	Rural	Married	Paid Work	Tertiary	3	2	2	1	1	1	2	2	4	3	2	4	50	0	25	50	75	50	40	40	32.62	40.62
M	65	Hausa	Rural	Married	Retired	Primary	4	2	2	1	2	1	2	3	3	3	2	3	50	50	50	75	50	50	40	30	43.1	34.35
M	60	Hausa	Rural	Married	Self Employed	Tertiary	4	2	2	1	2	1	1	4	5	5	4	4	50	50	75	75	75	0	80	70	47.64	43.21
F	47	Hausa	Rural	Married	Paid Work	Tertiary	4	2	2	1	2	1	1	4	4	4	4	4	50	50	75	75	75	0	60	60	47.62	40.33
M	58	Hausa	Rural	Married	Self Employed	Primary	4	2	2	1	2	1	1	4	5	5	5	4	50	50	75	75	75	0	80	80	46.77	45.84
M	70	Yoruba	Rural	Widow	Unemployed	None	2	2	2	1	2	2	2	4	5	5	5	4	50	50	75	25	75	100	80	80	37.16	58.26
M	37	Hausa	Rural	Married	Self Employed	Tertiary	4	2	2	2	2	2	2	5	5	5	5	5	50	100	100	75	100	100	80	80	49.72	59.16
M	20	Hausa	Rural	Single	Student	Secondary	2	2	2	1	1	1	2	4	4	5	5	5	50	0	75	25	100	50	80	70	35.28	54.09
M	40	Hausa	Rural	Married	Self Employed	Primary	4	2	2	1	2	1	2	4	4	5	4	4	50	50	75	75	75	50	60	60	45.16	49.39
F	70	Hausa	Rural	Married	Retired	Tertiary	4	2	1	2	2	2	2	4	4	4	5	4	25	100	75	75	75	100	80	70	42.5	55.3
F	20	Hausa/	Urban	Single	Student	Secondary	3	2	2	1	2	1	1	3	2	5	5	5	50	50	50	50	100	0	80	50	44.49	43.69
F	25	Hausa	Rural	Married	Self Employed	None	3	2	2	1	2	1	2	3	5	5	5	1	50	50	50	50	0	50	80	80	39.6	49.07
M	70	Hausa	Rural	Widow	Self Employed	None	4	2	2	1	2	1	2	4	3	3	5	4	50	50	75	75	75	50	40	60	44.96	44.8
M	50	Hausa/	Rural	Married	Self Employed	None	4	2	1	2	2	2	2	4	4	4	5	4	25	100	75	75	75	100	80	70	42.5	55.3
M	50	Hausa	Rural	Married	Self Employed	None	3	2	2	2	1	1	2	3	5	5	5	1	50	50	50	50	0	50	80	80	39.6	49.07
M	45	Hausa	Rural	Married	Self Employed	Primary	4	2	2	2	1	1	2	4	3	3	5	4	50	50	75	75	75	50	40	60	44.96	44.8
[truncated: 2 more columns]
